# Supplementary material for: Multimerization- and glycosylation-dependent receptor binding of SARS-CoV-2 spike proteins
Source: PLoS Pathog. 2021 Feb 8;17(2):e1009282. doi: 10.1371/journal.ppat.1009282 (PMC7895411; doi:10.1371/journal.ppat.1009282)
Supplement: S1 Data — (XLSX) [file ppat.1009282.s005.xlsx]

## Sheet: SARS-CoV1_monomer
Glycoforms	NA mon_EndoH_ETHCD	NA mon_EndoH_HCD-ETHCD	NA mon_ETHCD	NA mon_HCD-ETHCD	Glycoforms Parts of total	mon_EndoH_ETHCD	mon_EndoH_HCD-ETHCD	mon_ETHCD	mon_HCD-ETHCD	Parts of total	mon_EndoH_ETHCD	mon_EndoH_HCD-ETHCD	mon_ETHCD	mon_HCD-ETHCD
N37 HexNAc(1)	210707459	378928987	368665100	1.55021e+08	N37 HexNAc(1)	0.981709	0.976652	0.053324	0.111264	Chitobiose	0.995968	0.998013	0.053324	0.111291
N37 HexNAc(1)Fuc(1)	3060500	8287700	0	36669	N37 HexNAc(1)Fuc(1)	0.0142592	0.0213607	0	2.63187e-05	High-mannose	0	0	0.939398	0.878962
N37 HexNAc(2)Hex(5)	0	0	6494693186	1.22463e+09	N37 HexNAc(2)Hex(5)	0	0	0.939398	0.878962	Complex	0.00403175	0.00198714	0.00727782	0.00974782
N37 HexNAc(4)Hex(5)Fuc(1)	858160	762320	41032000	11096000	N37 HexNAc(4)Hex(5)Fuc(1)	0.00399826	0.0019648	0.0059349	0.007964	%
N37 HexNAc(5)Hex(3)	0	0	9284500	2473500	N37 HexNAc(5)Hex(3)	0	0	0.00134292	0.00177532	Chitobiose	99.5968	99.8013	5.3324	11.1291
N37 HexNAc(5)Hex(4)Fuc(1)	7187.5	8665.7	0	11850	N37 HexNAc(5)Hex(4)Fuc(1)	3.34873e-05	2.2335e-05	0	8.50517e-06	High-mannose	0	0	93.9398	87.8962
sum	2.14633e+08	3.87988e+08	6913674786	1.39327e+09	sum	1	1	1	1	Complex/Hybrid	0.403175	0.198714	0.727782	0.974782
NA: Normalized area						mon_EndoH_ETHCD	mon_EndoH_HCD-ETHCD	mon_ETHCD	mon_HCD-ETHCD	Parts of total	mon_EndoH_ETHCD	mon_EndoH_HCD-ETHCD	mon_ETHCD	mon_HCD-ETHCD
N49 HexNAc(1)	166813939	319114100	1.18586e+08	4.73224e+07	N49 HexNAc(1)	0.730022	0.782178	0.00263063	0.00698681	Chitobiose	0.920641	0.960299	0.00290723	0.00789362
N49 HexNAc(1)Fuc(1)	4420140	10320250	11290	28167	N49 HexNAc(1)Fuc(1)	0.0193437	0.0252959	2.50449e-07	4.15865e-06	High-mannose	2.80269e-05	0.000110463	0.59634	0.641979
N49 HexNAc(2)	39137507	6.23502e+07	12457784	6.11378e+06	N49 HexNAc(2)	0.171276	0.152826	0.000276354	0.000902655	Complex	0.0793305	0.0395902	0.400753	0.350127
N49 HexNAc(2)Hex(4)	0	45067	19579000	4211900	N49 HexNAc(2)Hex(4)	0	0.000110463	0.000434326	0.000621856
N49 HexNAc(2)Hex(5)	6404.3	0	15505772916	2.27775e+09	N49 HexNAc(2)Hex(5)	2.80269e-05	0	0.343968	0.336293	%
N49 HexNAc(2)Hex(6)	0	0	5639650000	1023488000	N49 HexNAc(2)Hex(6)	0	0	0.125106	0.15111	Chitobiose	92.0641	96.0299	0.290723	0.789362
N49 HexNAc(2)Hex(7)	0	0	111090000	25790000	N49 HexNAc(2)Hex(7)	0	0	0.00246434	0.0038077	High-mannose	0.00280269	0.0110463	59.634	64.1979
N49 HexNAc(2)Hex(8)	0	0	5606336000	1016955000	N49 HexNAc(2)Hex(8)	0	0	0.124367	0.150146	Complex/Hybrid	7.93305	3.95902	40.0753	35.0127
N49 HexNAc(3)Hex(3)	5163000	7406800	2809800	479270	N49 HexNAc(3)Hex(3)	0.0225946	0.0181547	6.23305e-05	7.07607e-05
N49 HexNAc(3)Hex(4)Fuc(1)	552120	331980	10520000	1944200	N49 HexNAc(3)Hex(4)Fuc(1)	0.00241622	0.000813713	0.000233368	0.000287047
N49 HexNAc(3)Hex(5)	23766	0	10912000	2033700	N49 HexNAc(3)Hex(5)	0.000104006	0	0.000242064	0.000300261
N49 HexNAc(3)Hex(5)Fuc(1)	272230	525226	11164862000	1014104300	N49 HexNAc(3)Hex(5)Fuc(1)	0.00119135	0.00128738	0.247673	0.149725
N49 HexNAc(3)Hex(6)	18526	38899	30686000	7020800	N49 HexNAc(3)Hex(6)	8.10747e-05	9.5345e-05	0.000680715	0.00103657
N49 HexNAc(3)Hex(6)Fuc(1)	0	0	71088000	16747000	N49 HexNAc(3)Hex(6)Fuc(1)	0	0	0.00157696	0.00247257
N49 HexNAc(4)Hex(4)Fuc(1)	24251	729908	73948000	16336800	N49 HexNAc(4)Hex(4)Fuc(1)	0.000106129	0.00178907	0.00164041	0.00241201
N49 HexNAc(4)Hex(4)Fuc(1)NeuAc(1)	0	0	2856600	202810	N49 HexNAc(4)Hex(4)Fuc(1)NeuAc(1)	0	0	6.33687e-05	2.99434e-05
N49 HexNAc(4)Hex(5)	309200	260910	2935500	388290	N49 HexNAc(4)Hex(5)	0.00135314	0.000639514	6.51189e-05	5.73282e-05
N49 HexNAc(4)Hex(5)Fuc(1)	9203600	3233190	6245490000	1209072000	N49 HexNAc(4)Hex(5)Fuc(1)	0.0402774	0.00792484	0.138545	0.178511
N49 HexNAc(4)Hex(5)Fuc(1)NeuAc(1)	25665	30868	92884000	18360000	N49 HexNAc(4)Hex(5)Fuc(1)NeuAc(1)	0.000112317	7.56603e-05	0.00206047	0.00271072
N49 HexNAc(5)Hex(3)Fuc(1)	352980	437710	38107300	7302600	N49 HexNAc(5)Hex(3)Fuc(1)	0.00154473	0.00107287	0.000845344	0.00107818
N49 HexNAc(5)Hex(4)Fuc(1)	1356126	1925850	177868000	46495000	N49 HexNAc(5)Hex(4)Fuc(1)	0.00593476	0.00472043	0.00394569	0.00686464
N49 HexNAc(5)Hex(5)Fuc(1)	570891	677830	88422000	20362600	N49 HexNAc(5)Hex(5)Fuc(1)	0.00249837	0.00166142	0.00196149	0.00300639
N49 HexNAc(5)Hex(6)Fuc(1)	39116	487420	48982000	10330000	N49 HexNAc(5)Hex(6)Fuc(1)	0.000171182	0.00119471	0.00108658	0.00152515
N49 HexNAc(5)Hex(6)Fuc(3)NeuAc(1)	110040	38570	367240	20666	N49 HexNAc(5)Hex(6)Fuc(3)NeuAc(1)	0.000481564	9.45386e-05	8.14658e-06	3.05118e-06
N49 HexNAc(6)Hex(5)Fuc(1)	28014	0	613550	30576	N49 HexNAc(6)Hex(5)Fuc(1)	0.000122597	0	1.36105e-05	4.51432e-06
N49 HexNAc(6)Hex(7)Fuc(1)	77931	26931	2225500	219160	N49 HexNAc(6)Hex(7)Fuc(1)	0.000341047	6.60103e-05	4.93688e-05	3.23574e-05
sum	2.28505e+08	4.07982e+08	4.50791e+10	6.77311e+09	sum	1	1	1	1
						mon_EndoH_ETHCD	mon_EndoH_HCD-ETHCD	mon_ETHCD	mon_HCD-ETHCD	Parts of total	mon_EndoH_ETHCD	mon_EndoH_HCD-ETHCD	mon_ETHCD	mon_HCD-ETHCD
N76 HexNAc(1)	23310570	18038240	41345450	44295100	N76 HexNAc(1)	0.999676	0.999186	0.00741588	0.0377466	Chitobiose	0.999676	0.999186	0.00741588	0.0377466
N76 HexNAc(2)Hex(5)	0	0	5527015700	1099355000	N76 HexNAc(2)Hex(5)	0	0	0.991347	0.936828	High-mannose	0	0	0.991347	0.936828
N76 HexNAc(3)Hex(6)Fuc(1)	0	7442.5	6770700	29794000	N76 HexNAc(3)Hex(6)Fuc(1)	0	0.00041226	0.00121442	0.0253893	Complex	0.000324468	0.00081368	0.00123683	0.0254259
N76 HexNAc(4)Hex(4)Fuc(1)	7566	7246.8	20248	17796	N76 HexNAc(4)Hex(4)Fuc(1)	0.000324468	0.00040142	3.63176e-06	1.51651e-05
N76 HexNAc(6)Hex(4)Fuc(1)	0	0	104680	25197	N76 HexNAc(6)Hex(4)Fuc(1)	0	0	1.87758e-05	2.14719e-05	%
sum	23318136	1.80529e+07	5575256778	1173487093	sum	1	1	1	1	Chitobiose	99.9676	99.9186	0.741588	3.77466
										High-mannose	0	0	99.1347	93.6828
										Complex	0.0324468	0.081368	0.123683	2.54259

## Sheet: SARS-CoV1_trimer
Glycoforms	NA tri_EndoH_ETHCD	NA tri_EndoH_HCD-ETHCD	NA tri_ETHCD	NA tri_HCD-ETHCD	Glycoforms Parts of total	NA tri_EndoH_ETHCD	NA tri_EndoH_HCD-ETHCD	NA tri_ETHCD	NA tri_HCD-ETHCD	Parts of total	NA tri_EndoH_ETHCD	NA tri_EndoH_HCD-ETHCD	NA tri_ETHCD	NA tri_HCD-ETHCD
N37 HexNAc(1)	105067072000	102494676000	227645010	218024220	N37 HexNAc(1)	0.983234	0.98361	0.00208865	0.00199026	Chitobiose	0.985664	0.985423	0.00208865	0.00199026
N37 HexNAc(1)Fuc(1)	224650000	150070000	0	0	N37 HexNAc(1)Fuc(1)	0.00210231	0.00144018	0	0	High-mannose	1.10216e-05	6.13181e-06	0.985163	0.986713
N37 HexNAc(2)	35036000	38746000	0	0	N37 HexNAc(2)	0.000327872	0.000371834	0	0	Complex	0.0143249	0.0145714	0.0127484	0.0112972
N37 HexNAc(2)Hex(5)	1177750	638950	107374550000	108090240000	N37 HexNAc(2)Hex(5)	1.10216e-05	6.13181e-06	0.985163	0.986713
N37 HexNAc(4)Hex(5)Fuc(1)	1294762000	1234502000	850002000	841688000	N37 HexNAc(4)Hex(5)Fuc(1)	0.0121166	0.0118471	0.00779878	0.00768343	%
N37 HexNAc(4)Hex(5)Fuc(1)NeuAc(1)	51045000	48432000	67801000	51943000	N37 HexNAc(4)Hex(5)Fuc(1)NeuAc(1)	0.000477687	0.000464787	0.000622075	0.000474167	Chitobiose	98.5664	98.5423	0.208865	0.199026
N37 HexNAc(5)Hex(3)	144500000	188240000	434080000	315390000	N37 HexNAc(5)Hex(3)	0.00135225	0.00180648	0.00398269	0.00287907	High-mannose	0.00110216	0.000613181	98.5163	98.6713
N37 HexNAc(5)Hex(4)Fuc(1)	40431000	47198000	37584000	28543000	N37 HexNAc(5)Hex(4)Fuc(1)	0.00037836	0.000452945	0.000344834	0.000260558	Complex	1.43249	1.45714	1.27484	1.12972
sum	106858673750	104202502950	108991662010	109545828220	sum	1	1	1	1
										Parts of total	NA tri_EndoH_ETHCD	NA tri_EndoH_HCD-ETHCD	NA tri_ETHCD	NA tri_HCD-ETHCD
N49 HexNAc(1)	70772612000	71143233000	19820980	2.22959e+07	N49 HexNAc(1)	0.819203	0.820198	4.94879e-05	5.53507e-05	Chitobiose	0.849011	0.845533	0.000102884	8.24021e-05
N49 HexNAc(1)Fuc(1)	1730647000	1908931000	4216450	3169700	N49 HexNAc(1)Fuc(1)	0.0200325	0.0220077	1.05274e-05	7.86896e-06	High-mannose	0.000265178	0.000179288	0.637878	0.637584
N49 HexNAc(2)	844540000	288670000	17169900	7726900	N49 HexNAc(2)	0.00977567	0.00332802	4.28689e-05	1.91825e-05	Complex	0.150723	0.154287	0.36202	0.362334
N49 HexNAc(2)Hex(4)	8356000	2898500	215160000	209480000	N49 HexNAc(2)Hex(4)	9.67219e-05	3.34163e-05	0.0005372	0.000520046
N49 HexNAc(2)Hex(5)	14553260	12652810	119400800000	119553890000	N49 HexNAc(2)Hex(5)	0.000168456	0.000145872	0.298113	0.296799	%
N49 HexNAc(2)Hex(6)	0	0	67719500000	68126500000	N49 HexNAc(2)Hex(6)	0	0	0.169078	0.169128	Chitobiose	84.9011	84.5533	0.0102884	0.00824021
N49 HexNAc(2)Hex(7)	0	0	1670600000	1911700000	N49 HexNAc(2)Hex(7)	0	0	0.00417106	0.0047459	High-mannose	0.0265178	0.0179288	63.7878	63.7584
N49 HexNAc(2)Hex(8)	0	0	66477550000	67024000000	N49 HexNAc(2)Hex(8)	0	0	0.165978	0.166391	Complex	15.0723	15.4287	36.202	36.2334
N49 HexNAc(3)Hex(3)	3371200	8796900	54183000	53559000	N49 HexNAc(3)Hex(3)	3.90221e-05	0.000101418	0.000135281	0.000132963
N49 HexNAc(3)Hex(4)	54087000	59276000	79199000	93665000	N49 HexNAc(3)Hex(4)	0.000626065	0.000683382	0.00019774	0.000232529
N49 HexNAc(3)Hex(4)Fuc(1)	356310000	382440000	327140000	315630000	N49 HexNAc(3)Hex(4)Fuc(1)	0.00412434	0.00440908	0.000816785	0.000783569
N49 HexNAc(3)Hex(5)	673300	388090	404400000	417310000	N49 HexNAc(3)Hex(5)	7.79354e-06	4.47422e-06	0.00100968	0.001036
N49 HexNAc(3)Hex(5)Fuc(1)	529318300	507190000	66614190000	67091070000	N49 HexNAc(3)Hex(5)Fuc(1)	0.00612694	0.0058473	0.166319	0.166557
N49 HexNAc(3)Hex(6)	5168500	3965400	679560000	737240000	N49 HexNAc(3)Hex(6)	5.98261e-05	4.57164e-05	0.00169669	0.00183024
N49 HexNAc(3)Hex(6)Fuc(1)	6587000	4387600	638950000	543380000	N49 HexNAc(3)Hex(6)Fuc(1)	7.62455e-05	5.05838e-05	0.0015953	0.00134897
N49 HexNAc(4)Hex(4)Fuc(1)	1398560000	1395580000	1196430000	1231900000	N49 HexNAc(4)Hex(4)Fuc(1)	0.0161885	0.0160894	0.00298718	0.00305826
N49 HexNAc(4)Hex(4)Fuc(1)NeuAc(1)	107280000	133940000	117040000	113320000	N49 HexNAc(4)Hex(4)Fuc(1)NeuAc(1)	0.00124178	0.00154417	0.000292219	0.000281323
N49 HexNAc(4)Hex(5)	58701000	89859000	109050000	130100000	N49 HexNAc(4)Hex(5)	0.000679473	0.00103597	0.00027227	0.00032298
N49 HexNAc(4)Hex(5)Fuc(1)	6216478300	6422324000	71030200000	71412700000	N49 HexNAc(4)Hex(5)Fuc(1)	0.0719566	0.0740418	0.177344	0.177286
N49 HexNAc(4)Hex(5)Fuc(1)NeuAc(1)	1205900000	1301600000	991650000	942020000	N49 HexNAc(4)Hex(5)Fuc(1)NeuAc(1)	0.0139585	0.0150059	0.0024759	0.00233862
N49 HexNAc(5)Hex(3)Fuc(1)	509935000	530737000	492761000	510882000	N49 HexNAc(5)Hex(3)Fuc(1)	0.00590257	0.00611877	0.0012303	0.00126829
N49 HexNAc(5)Hex(4)Fuc(1)	1772390000	1791290000	1658130000	1729040000	N49 HexNAc(5)Hex(4)Fuc(1)	0.0205157	0.0206515	0.00413993	0.00429244
N49 HexNAc(5)Hex(5)Fuc(1)	328189000	336309000	286752000	296617000	N49 HexNAc(5)Hex(5)Fuc(1)	0.00379884	0.00387725	0.000715947	0.000736368
N49 HexNAc(5)Hex(6)Fuc(1)	387570000	342670000	270950000	290260000	N49 HexNAc(5)Hex(6)Fuc(1)	0.00448618	0.00395058	0.000676493	0.000720587
N49 HexNAc(5)Hex(6)Fuc(3)NeuAc(1)	28791000	22643000	9427700	7860300	N49 HexNAc(5)Hex(6)Fuc(3)NeuAc(1)	0.00033326	0.000261047	2.35386e-05	1.95136e-05
N49 HexNAc(6)Hex(5)Fuc(1)	8124700	8009700	4654600	6032800	N49 HexNAc(6)Hex(5)Fuc(1)	9.40446e-05	9.23424e-05	1.16214e-05	1.49768e-05
N49 HexNAc(6)Hex(7)Fuc(1)	43867000	41357000	31913000	29377000	N49 HexNAc(6)Hex(7)Fuc(1)	0.000507767	0.000476797	7.96786e-05	7.293e-05
sum	86392009560	86739148000	400521397630	4.02811e+11	sum	1	1	1	1
										Parts of total	NA tri_EndoH_ETHCD	NA tri_EndoH_HCD-ETHCD	NA tri_ETHCD	NA tri_HCD-ETHCD
N76 HexNAc(1)	52917900000	52679500000	147399200	148215800	N76 HexNAc(1)	0.958836	0.961251	0.00113812	0.00114928	Chitobiose	0.959826	0.962269	0.00113812	0.00114928
N76 HexNAc(1)Fuc(1)	54661000	55824000	0	0	N76 HexNAc(1)Fuc(1)	0.000990419	0.00101863	0	0	High-mannose	0.000202277	5.74855e-05	0.891236	0.890596
N76 HexNAc(2)Hex(5)	3824500	151884	115320870000	114769390000	N76 HexNAc(2)Hex(5)	6.92973e-05	2.77145e-06	0.890435	0.889935	Complex	0.0399716	0.0376732	0.107626	0.108255
N76 HexNAc(2)Hex(5)Fuc(1)	0	0	37435000	31137000	N76 HexNAc(2)Hex(5)Fuc(1)	0	0	0.000289049	0.00024144
N76 HexNAc(2)Hex(6)	7339100	2998500	34861000	26066000	N76 HexNAc(2)Hex(6)	0.000132979	5.47141e-05	0.000269175	0.000202119	%
N76 HexNAc(2)Hex(7)	0	0	31420000	28103000	N76 HexNAc(2)Hex(7)	0	0	0.000242605	0.000217914	Chitobiose	95.9826	96.2269	0.113812	0.114928
N76 HexNAc(3)Hex(5)Fuc(1)	10222000	6169400	44919000	37347000	N76 HexNAc(3)Hex(5)Fuc(1)	0.000185216	0.000112574	0.000346836	0.000289593	High-mannose	0.0202277	0.00574855	89.1236	89.0596
N76 HexNAc(3)Hex(6)Fuc(1)	72684000	53639000	10147000000	10147000000	N76 HexNAc(3)Hex(6)Fuc(1)	0.00131698	0.000978759	0.0783487	0.078681	Complex	3.99716	3.76732	10.7626	10.8255
N76 HexNAc(4)Hex(3)Fuc(1)	8675200	7885800	11596000	8717400	N76 HexNAc(4)Hex(3)Fuc(1)	0.000157189	0.000143893	8.9537e-05	6.75957e-05
N76 HexNAc(4)Hex(4)Fuc(1)	68503500	48622600	110934000	91524000	N76 HexNAc(4)Hex(4)Fuc(1)	0.00124124	0.000887224	0.000856562	0.000709687
N76 HexNAc(4)Hex(4)Fuc(1)NeuAc(1)	18130000	21623000	23627000	24509000	N76 HexNAc(4)Hex(4)Fuc(1)NeuAc(1)	0.000328503	0.000394558	0.000182433	0.000190046
N76 HexNAc(4)Hex(5)Fuc(1)	470443000	460781000	541190000	541830000	N76 HexNAc(4)Hex(5)Fuc(1)	0.0085241	0.00840794	0.00417873	0.00420141
N76 HexNAc(4)Hex(5)Fuc(1)NeuAc(1)	566550000	507360000	527800000	667170000	N76 HexNAc(4)Hex(5)Fuc(1)NeuAc(1)	0.0102655	0.00925787	0.00407534	0.00517331
N76 HexNAc(4)Hex(5)Fuc(3)NeuAc(1)	94568000	106870000	111760000	111310000	N76 HexNAc(4)Hex(5)Fuc(3)NeuAc(1)	0.00171351	0.00195007	0.00086294	0.00086311
N76 HexNAc(5)Hex(3)Fuc(1)	33528000	24071000	32048000	27413000	N76 HexNAc(5)Hex(3)Fuc(1)	0.000607504	0.000439227	0.000247454	0.000212563
N76 HexNAc(5)Hex(4)Fuc(1)	465923000	458033000	382420000	334273000	N76 HexNAc(5)Hex(4)Fuc(1)	0.0084422	0.0083578	0.00295281	0.00259199
N76 HexNAc(5)Hex(5)Fuc(1)	294162000	281792000	298687000	287524000	N76 HexNAc(5)Hex(5)Fuc(1)	0.00533001	0.0051419	0.00230627	0.00222949
N76 HexNAc(5)Hex(6)Fuc(1)NeuAc(1)	70615000	59330000	54977000	65617000	N76 HexNAc(5)Hex(6)Fuc(1)NeuAc(1)	0.00127949	0.0010826	0.000424498	0.000508801
N76 HexNAc(5)Hex(6)Fuc(1)NeuAc(2)	32021000	28150000	27776000	33584000	N76 HexNAc(5)Hex(6)Fuc(1)NeuAc(2)	0.000580198	0.000513657	0.000214469	0.000260414
N76 HexNAc(6)Hex(4)Fuc(1)	0	281160	1623998000	1583122000	N76 HexNAc(6)Hex(4)Fuc(1)	0	5.13037e-06	0.0125395	0.0122757
sum	55189749300	5.48031e+10	129510717200	128963852200	sum	1	1	1	1

## Sheet: SARS-CoV2_monomer
Glycoforms	NA mon_EndoH_ETHCD	NA mon_EndoH_HCD-ETHCD	NA mon_ETHCD	NA mon_HCD-ETHCD	Glycoforms Parts of total	mon_EndoH_ETHCD	mon_EndoH_HCD-ETHCD	mon_ETHCD	NA mon_HCD-ETHCD	Parts of total	mon_EndoH_ETHCD	mon_EndoH_HCD-ETHCD	mon_ETHCD	mon_HCD-ETHCD
N37 HexNAc(1)	18668749900	22125065000	391909800	252182570	N37 HexNAc(1)	0.963039	0.964216	0.0321355	0.0332365	Chitobiose	0.978802	0.979987	0.0345077	0.0340374
N37 HexNAc(1)Fuc(1)	288445800	347411500	28929746	6048100	N37 HexNAc(1)Fuc(1)	0.0148797	0.0151403	0.00237216	0.000797112	High-mannose	3.18686e-05	7.40337e-06	0.778153	0.797311
N37 HexNAc(2)Hex(1)	17126000	14476000	0	28665	N37 HexNAc(2)Hex(1)	0.000883455	0.000630868	0	3.77792e-06	Complex	0.0211662	0.0200056	0.18734	0.168652
N37 HexNAc(2)Hex(4)	0	0	432260000	193450000	N37 HexNAc(2)Hex(4)	0	0	0.0354441	0.0254958
N37 HexNAc(2)Hex(5)	617780	169879	9057721000	5856159000	N37 HexNAc(2)Hex(5)	3.18686e-05	7.40337e-06	0.742709	0.771815	%
N37 HexNAc(4)Hex(4)Fuc(1)	16183000	15779000	43292000	27088000	N37 HexNAc(4)Hex(4)Fuc(1)	0.00083481	0.000687653	0.00354983	0.00357007	Chitobiose	97.8802	97.9987	3.45077	3.40374
N37 HexNAc(4)Hex(4)Fuc(2)	3470300	3686200	13435000	8984100	N37 HexNAc(4)Hex(4)Fuc(2)	0.000179018	0.000160646	0.00110163	0.00118406	High-mannose	0.00318686	0.000740337	77.8153	79.7311
N37 HexNAc(4)Hex(5)Fuc(1)	100340000	100980000	223923560	139742700	N37 HexNAc(4)Hex(5)Fuc(1)	0.0051761	0.00440073	0.0183611	0.0184174	Complex	2.11662	2.00056	18.734	16.8652
N37 HexNAc(4)Hex(5)Fuc(1)NeuAc(1)	141528000	181649000	351032000	186026000	N37 HexNAc(4)Hex(5)Fuc(1)NeuAc(1)	0.00730081	0.00791631	0.0287837	0.0245174
N37 HexNAc(5)Hex(4)Fuc(1)	67881000	68749000	137940000	86330000	N37 HexNAc(5)Hex(4)Fuc(1)	0.00350168	0.0029961	0.0113107	0.0113779
N37 HexNAc(5)Hex(4)Fuc(1)NeuAc(1)	9550200	16183000	10832000	6842300	N37 HexNAc(5)Hex(4)Fuc(1)NeuAc(1)	0.000492653	0.000705259	0.000888195	0.000901784
N37 HexNAc(5)Hex(5)Fuc(1)	66843000	68136000	152330000	87007000	N37 HexNAc(5)Hex(5)Fuc(1)	0.00344814	0.00296938	0.0124906	0.0114671
N37 HexNAc(6)Hex(5)	193520	32820	339620000	198570000	N37 HexNAc(6)Hex(5)	9.98285e-06	1.4303e-06	0.0278479	0.0261706
N37 HexNAc(6)Hex(5)Fuc(1)NeuAc(1)	4323600	3856900	1012300000	539060000	N37 HexNAc(6)Hex(5)Fuc(1)NeuAc(1)	0.000223036	0.000168085	0.0830059	0.0710456
sum	19385252100	22946174299	12195525106	7587518435	sum	1	1	1	1
NA: normalized area
						mon_EndoH_ETHCD	mon_EndoH_HCD-ETHCD	mon_ETHCD	mon_HCD-ETHCD	Parts of total	mon_EndoH_ETHCD	mon_EndoH_HCD-ETHCD	mon_ETHCD	mon_HCD-ETHCD
N49 HexNAc(1)	19483251800	17817800500	25437746	4704130	N49 HexNAc(1)	0.883403	0.868222	0.000224688	4.52928e-05	Chitobiose	0.901467	0.889164	0.000500089	0.000111141
N49 HexNAc(2)	114010000	84942000	2278200	790930	N49 HexNAc(2)	0.0051694	0.00413904	2.0123e-05	7.61532e-06	High-mannose	0.00175627	0.00178745	0.964449	0.972897
N49 HexNAc(2)Hex(3)	490220	647280	42947000	76564000	N49 HexNAc(2)Hex(3)	2.22274e-05	3.15405e-05	0.000379345	0.000737182	Complex	0.0967765	0.109049	0.0350508	0.0269914
N49 HexNAc(2)Hex(4)	387410	340220	2745900000	2278500000	N49 HexNAc(2)Hex(4)	1.75658e-05	1.65782e-05	0.0242541	0.0219381
N49 HexNAc(2)Hex(5)	34243530	31931979	105014292000	97583190000	N49 HexNAc(2)Hex(5)	0.00155266	0.00155597	0.927576	0.939561	%
N49 HexNAc(2)Hex(5)Fuc(1)	3612900	3762800	1385700000	1107300000	N49 HexNAc(2)Hex(5)Fuc(1)	0.000163815	0.000183353	0.0122397	0.0106614	Chitobiose	90.1467	88.9164	0.0500089	0.0111141
N49 HexNAc(4)Hex(4)Fuc(2)	4219200	5001300	16594000	11227000	N49 HexNAc(4)Hex(4)Fuc(2)	0.000191305	0.000243702	0.000146572	0.000108097	High-mannose	0.175627	0.178745	96.4449	97.2897
N49 HexNAc(4)Hex(5)Fuc(1)	893880000	968510000	1881400000	1335300000	N49 HexNAc(4)Hex(5)Fuc(1)	0.04053	0.0471934	0.0166181	0.0128567	Complex	9.67765	10.9049	3.50508	2.69914
N49 HexNAc(4)Hex(5)Fuc(1)NeuAc(1)	280000000	316610000	511620000	388510000	N49 HexNAc(4)Hex(5)Fuc(1)NeuAc(1)	0.0126957	0.0154277	0.00451906	0.00374069
N49 HexNAc(4)Hex(5)Fuc(1)NeuAc(2)	69206000	79839000	142960000	79707000	N49 HexNAc(4)Hex(5)Fuc(1)NeuAc(2)	0.00313791	0.00389038	0.00126274	0.000767443
N49 HexNAc(5)Hex(3)Fuc(1)	37086000	32585000	64596000	53597000	N49 HexNAc(5)Hex(3)Fuc(1)	0.00168154	0.0015878	0.000570567	0.000516048
N49 HexNAc(5)Hex(4)Fuc(1)	557320000	530820000	952480000	584040000	N49 HexNAc(5)Hex(4)Fuc(1)	0.0252698	0.0258657	0.00841312	0.00562332
N49 HexNAc(5)Hex(4)Fuc(1)NeuAc(1)	29253000	32760000	49394000	38924000	N49 HexNAc(5)Hex(4)Fuc(1)NeuAc(1)	0.00132638	0.00159632	0.00043629	0.000374772
N49 HexNAc(5)Hex(5)Fuc(1)	263420000	271790000	349190000	312030000	N49 HexNAc(5)Hex(5)Fuc(1)	0.0119439	0.0132437	0.00308434	0.00300432
N49 HexNAc(1)Fuc(1)	284400000	344830000	28901000	6048100	N49 HexNAc(1)Fuc(1)	0.0128952	0.0168028	0.000255278	5.8233e-05
sum	22054780060	20522170079	113213689946	103860432160	sum	1	1	1	1

## Sheet: SARS-CoV2_trimer
Glycoforms	NA tri_EndoH_ETHCD	NA tri_EndoH_HCD-ETHCD	NA tri_ETHCD	NA tri_HCD-ETHCD	Glycoforms Parts of total	tri_EndoH_ETHCD	tri_EndoH_HCD-ETHCD	tri_ETHCD	tri_HCD-ETHCD	Parts of total	tri_EndoH_ETHCD	tri_EndoH_HCD-ETHCD	tri_ETHCD	tri_HCD-ETHCD
N37 HexNAc(1)	24899600000	15137170000	1233154000	1271414000	N37 HexNAc(1)	0.869822	0.844322	0.217783	0.226845	Chitobiose	0.916698	0.894528	0.227622	0.238646
N37 HexNAc(1)Fuc(1)	1186692000	729472000	43405849	53603053	N37 HexNAc(1)Fuc(1)	0.0414549	0.0406885	0.00766576	0.00956382	High-mannose	3.53035e-05	1.03346e-05	0.529313	0.524015
N37 HexNAc(2)Hex(1)	155190000	170630000	12306000	12542000	N37 HexNAc(2)Hex(1)	0.00542128	0.00951741	0.00217332	0.00223774	Complex	0.0832668	0.105462	0.243064	0.237338
N37 HexNAc(2)Hex(4)	0	0	51815000	58214000	N37 HexNAc(2)Hex(4)	0	0	0.00915087	0.0103865
N37 HexNAc(2)Hex(5)	1010600	185280	2945316000	2878773000	N37 HexNAc(2)Hex(5)	3.53035e-05	1.03346e-05	0.520162	0.513629	%
N37 HexNAc(4)Hex(4)Fuc(1)	199180000	146500000	136080000	129820000	N37 HexNAc(4)Hex(4)Fuc(1)	0.00695799	0.00817149	0.0240326	0.0231624	Chitobiose	91.6698	89.4528	22.7622	23.8646
N37 HexNAc(4)Hex(4)Fuc(2)	147170000	123270000	108610000	121880000	N37 HexNAc(4)Hex(4)Fuc(2)	0.00514111	0.00687576	0.0191812	0.0217458	High-mannose	0.00353035	0.00103346	52.9313	52.4015
N37 HexNAc(4)Hex(5)Fuc(1)	619157000	502734000	282650000	264302000	N37 HexNAc(4)Hex(5)Fuc(1)	0.0216291	0.0280415	0.0499179	0.0471566	Complex	8.32668	10.5462	24.3064	23.7338
N37 HexNAc(4)Hex(5)Fuc(1)NeuAc(1)	210477900	166345900	131998000	126956000	N37 HexNAc(4)Hex(5)Fuc(1)NeuAc(1)	0.00735266	0.00927845	0.0233117	0.0226514
N37 HexNAc(5)Hex(4)Fuc(1)	928360000	725080000	368660000	341580000	N37 HexNAc(5)Hex(4)Fuc(1)	0.0324305	0.0404436	0.0651078	0.0609445
N37 HexNAc(5)Hex(4)Fuc(1)NeuAc(1)	45779000	40589000	20937000	17891000	N37 HexNAc(5)Hex(4)Fuc(1)NeuAc(1)	0.00159921	0.00226398	0.00369761	0.0031921
N37 HexNAc(5)Hex(5)Fuc(1)	233480000	186010000	86171000	80742000	N37 HexNAc(5)Hex(5)Fuc(1)	0.00815619	0.0103753	0.0152184	0.0144059
N37 HexNAc(6)Hex(5)	0	206180	195540000	202660000	N37 HexNAc(6)Hex(5)	0	1.15003e-05	0.0345337	0.0361585
N37 HexNAc(6)Hex(5)Fuc(1)NeuAc(1)	0	0	45658000	44395000	N37 HexNAc(6)Hex(5)Fuc(1)NeuAc(1)	0	0	0.00806351	0.00792093
sum	28626096500	17928192360	5662300849	5604772053	sum	1	1	1	1
NA: normalized area
						tri_EndoH_ETHCD	tri_EndoH_HCD-ETHCD	tri_ETHCD	tri_HCD-ETHCD	Parts of total	tri_EndoH_ETHCD	tri_EndoH_HCD-ETHCD	tri_ETHCD	tri_HCD-ETHCD
N49 HexNAc(1)	6129182000	5218692000	246399709	196418793	N49 HexNAc(1)	0.348966	0.326625	0.0101261	0.0078933	Chitobiose	0.531915	0.455225	0.0187824	0.0158036
N49 HexNAc(2)	2089000000	1384600000	167270000	143280000	N49 HexNAc(2)	0.118937	0.0866588	0.00687416	0.00575786	High-mannose	0.000683696	0.000621246	0.843912	0.852514
N49 HexNAc(2)Hex(3)	348130	575650	2393600	836130	N49 HexNAc(2)Hex(3)	1.98208e-05	3.60285e-05	9.83679e-05	3.36008e-05	Complex	0.467401	0.544154	0.137305	0.131683
N49 HexNAc(2)Hex(4)	205550	230890	16509000	22930000	N49 HexNAc(2)Hex(4)	1.1703e-05	1.44508e-05	0.000678457	0.000921467
N49 HexNAc(2)Hex(5)	11454656	9119480	20456365000	21133477000	N49 HexNAc(2)Hex(5)	0.000652172	0.000570766	0.840679	0.849272	%
N49 HexNAc(2)Hex(5)Fuc(1)	0	0	59774000	56909000	N49 HexNAc(2)Hex(5)Fuc(1)	0	0	0.00245648	0.00228695	Chitobiose	53.1915	45.5225	1.87824	1.58036
N49 HexNAc(4)Hex(4)Fuc(2)	56199000	84213000	69176000	61554000	N49 HexNAc(4)Hex(4)Fuc(2)	0.0031997	0.00527069	0.00284287	0.00247361	High-mannose	0.0683696	0.0621246	84.3912	85.2514
N49 HexNAc(4)Hex(5)Fuc(1)	3428200000	4203600000	1502800000	1415800000	N49 HexNAc(4)Hex(5)Fuc(1)	0.195185	0.263093	0.0617594	0.0568955	Complex	46.7401	54.4154	13.7305	13.1683
N49 HexNAc(4)Hex(5)Fuc(1)NeuAc(1)	705310000	746780000	213430000	231800000	N49 HexNAc(4)Hex(5)Fuc(1)NeuAc(1)	0.0401569	0.0467392	0.00877116	0.00931513
N49 HexNAc(4)Hex(5)Fuc(1)NeuAc(2)	120440000	128050000	28885000	23975000	N49 HexNAc(4)Hex(5)Fuc(1)NeuAc(2)	0.00685727	0.00801434	0.00118706	0.000963461
N49 HexNAc(5)Hex(3)Fuc(1)	593950000	553490000	242920000	231170000	N49 HexNAc(5)Hex(3)Fuc(1)	0.0338166	0.0346416	0.00998309	0.00928982
N49 HexNAc(5)Hex(4)Fuc(1)	2389800000	2138800000	965250000	1000600000	N49 HexNAc(5)Hex(4)Fuc(1)	0.136064	0.133862	0.0396681	0.0402102
N49 HexNAc(5)Hex(4)Fuc(1)NeuAc(1)	168960000	167280000	37569000	65265000	N49 HexNAc(5)Hex(4)Fuc(1)NeuAc(1)	0.00961976	0.0104697	0.00154394	0.00262274
N49 HexNAc(5)Hex(5)Fuc(1)	746500000	672060000	281040000	246660000	N49 HexNAc(5)Hex(5)Fuc(1)	0.0425021	0.0420626	0.0115497	0.0099123
N49 HexNAc(1)Fuc(1)	1124300000	670120000	43366000	53561000	N49 HexNAc(1)Fuc(1)	0.0640122	0.0419412	0.00178218	0.00215241
sum	17563849336	15977611020	24333147309	24884235923	sum	1	1	1	1
